# Supplementary material for: Extra Virgin Olive Oil Prevents the Age-Related Shifts of the Distribution of HDL Subclasses and Improves Their Functionality
Source: Nutrients. 2021 Jun 29;13(7):2235. doi: 10.3390/nu13072235 (PMC8308442; doi:10.3390/nu13072235)
Supplement: Supplementary file 1 [file nutrients-13-02235-s001.zip]

Archive with 1 entries (1 files):
- nutrients-1268979-supplementary.pdf
